# Supplementary material for: On the Fly: Tritrophic Associations of Bats, Bat Flies, and Fungi
Source: J Fungi (Basel). 2020 Dec 12;6(4):361. doi: 10.3390/jof6040361 (PMC7770572; doi:10.3390/jof6040361)
Supplement: Supplementary file 1 [file jof-06-00361-s001.zip]

Archive with 4 entries (4 files):
- Table S1 List of bat species and their associations with bat fly species.xlsx
- Table S2. List of bat fly species and their associations with Laboulbeniales.xlsx
- Table S3 All Laboulbeniales bat fly associations thus far.xlsx
- Table S4  List of localities of the infected bat fly specimens .xlsx
