# Supplementary material for: On the Fly: Tritrophic Associations of Bats, Bat Flies, and Fungi
Source: J Fungi (Basel). 2020 Dec 12;6(4):361. doi: 10.3390/jof6040361 (PMC7770572; doi:10.3390/jof6040361)
Supplement: Supplementary file 1 [file jof-06-00361-s001.zip › Table S1 List of bat species and their associations with bat fly species.xlsx]

## Sheet: Sheet1
Bat species	Bat fly species
Anoura geoffroyi (LC)	Exastinion clovisi
Artibeus jamaicensis (LC)	Megistopoda aranea
Carollia brevicauda (LC)	Trichobius joblingi
Carollia castanea (LC)	Trichobius joblingi
Carollia perspicillata (LC)	Trichobius joblingi
	Speisera ambigua
Choeronycteris mexicana (NT)	Trichobius sp. nov.
Desmodus rotundus (LC)	Trichobius joblingi
	Trichobius parasiticus
Glossophaga soricina (LC)	Trichobius uniformis
Leptonycteris curasoae (VU)	Trichobius sphaeronotus
Leptonycteris nivalis (EN)	Trichobius sphaeronotus
Lophostoma silvicolum (LC)	Mastoptera minuta
Miniopterus schreibersii (VU)	Nycteribia schmidlii
	Penicillidia conspicua
Myotis daubentonii (LC)	Penicillidia conspicua
Myotis myotis (LC)	Penicillidia dufouri
Natalus stramineus (LC)	Trichobius galei
Phyllostomus discolor (LC)	Strebla hertigi
	Trichobioides perspicillatus
	Trichobius costalimai
Phyllostomus hastatus (LC)	Mastroptera guimaraesi
	Strebla consocia
	Trichobius longipes
Pteronotus parnellii (LC)	Trichobius yunkeri
Rhinolophus euryale (NT)	Penicillidia conspicua
Sturnira lilium (LC)	Trichobius joblingi
Tonatia saurophila (LC)	Strebla galindoi
Trachops cirrhosus (LC)	Trichobius dugesioides
	Trichobius joblingi
