# Supplementary material for: On the Fly: Tritrophic Associations of Bats, Bat Flies, and Fungi
Source: J Fungi (Basel). 2020 Dec 12;6(4):361. doi: 10.3390/jof6040361 (PMC7770572; doi:10.3390/jof6040361)
Supplement: Supplementary file 1 [file jof-06-00361-s001.zip › Table S2. List of bat fly species and their associations with Laboulbeniales.xlsx]

## Sheet: Sheet1
Bat fly family	Bat fly species	Laboulbeniales species
Nycteribiidae	Nycteribia schmidlii	Arthrorhynchus eucampsipodae
		Arthrorhynchus nycteribiae
Nycteribiidae	Penicillidia conspicua	Arthrorhynchus nycteribiae
Nycteribiidae	Penicillidia dufouri	Arthrorhynchus nycteribiae
Streblidae	Exastinion clovisi	Gloeandromyces nycteribiidarum
Streblidae	Mastoptera guimaraesi	Gloeandromyces hilleri
Streblidae	Mastoptera minuta	Gloeandromyces sp.
Streblidae	Megistopoda aranea	Nycteromyces streblidinus
		Gloeandromyces streblae
		Gloeandromyces nycteribiidarum
Streblidae	Speisera ambigua	Nycteromyces streblidinus
Streblidae	Strebla consocia	Laboulbeniales sp.
Streblidae	Strebla galindoi	Gloeandromyces sp. nov.
Streblidae	Strebla hertigi	Gloeandromyces sp.
Streblidae	Trichobioides perspicillatus	Laboulbeniales sp.
Streblidae	Trichobius caecus	Gloeandromyces nycteribiidarum
Streblidae	Trichobius costalimai	Laboulbeniales sp.
Streblidae	Trichobius dugesioides	Gloeandromyces pageanus
		Gloeandromyces streblae
Streblidae	Trichobius galei	Nycteromyces streblidinus
Streblidae	Trichobius joblingi	Gloeandromyces dickii
		Gloeandromyces pageanus
		Gloeandromyces streblae
		Nycteromyces streblidinus
Streblidae	Trichobius longipes	Nycteromyces streblidinus
Streblidae	Trichobius sp. nov.	Gloeandromyces streblae
Streblidae	Trichobius parasiticus	Nycteromyces streblidinus
Streblidae	Trichobius sphaeronotus	Gloeandromyces nycteribiidarum
Streblidae	Trichobius uniformis	Gloeandromyces streblae
Streblidae	Trichobius yunkeri	Gloeandromyces nycteribiidarum
		Gloeandromyces streblae
