# Supplementary material for: On the Fly: Tritrophic Associations of Bats, Bat Flies, and Fungi
Source: J Fungi (Basel). 2020 Dec 12;6(4):361. doi: 10.3390/jof6040361 (PMC7770572; doi:10.3390/jof6040361)
Supplement: Supplementary file 1 [file jof-06-00361-s001.zip › Table S3 All Laboulbeniales bat fly associations thus far.xlsx]

## Sheet: Sheet1
Table S3. Summary of all known Laboulbeniales associated with bat flies so far
Laboulbeniales species	Country	Host species	Bat host	Reference(s)
EASTERN HEMISPHERE
Arthrorhynchus acrandros	Italy	Phthiridium biarticulatum [as Nycteribia (Celepries) biarticulata]	Chiroptera gen. & sp. indet.	Merola A. Interessante ritrovamento di labulbeniologia cavernicola: Arthrorhynchus acrandros n. sp. (con considerazioni sul gen. Arthrorhynchus). Bol Soc Nat Napoli. 1952;60:1-30.
				Balazuc J. Notes sur les Laboulbéniales. III. Rectifications, synonymies et mises au point (suite). Bull. Mens. Soc. Linn. Soc. Bot. Lyon. 1971;40:211-216.
Arthrorhynchus cyclopodiae	Papua New Gunea [as New Pomerania]	Cyclopodia macrura		Speiser P. Zur Kenntniss der geographischen Verbreitung der Ascomyceten-Gattung Helminthophana Peyritsch. Ber Deutsch Bot Ges. 1901;18:498-500.
				Thaxter R. Preliminary diagnosis of new species of Laboulbeniaceae. III. Proc Am Acad Arts Sci. 1901;36:397-414.
				Balazuc J. Notes sur les Laboulbéniales. III. Rectifications, synonymies et mises au point (suite). Bull. Mens. Soc. Linn. Soc. Bot. Lyon. 1971;40:211-216.
Arthrorhynchus eucampsipodae	Egypt	Eucampsipoda hyrtli	Rousettus aegyptiacus	Speiser P. Zur Kenntniss der geographischen Verbreitung der Ascomyceten-Gattung Helminthophana Peyritsch. Ber Deutsch Bot Ges. 1901;18:498-500.
				Thaxter R. Preliminary diagnosis of new species of Laboulbeniaceae. III. Proc Am Acad Arts Sci. 1901;36:397-414.
				Balazuc J. Notes sur les Laboulbéniales. III. Rectifications, synonymies et mises au point (suite). Bull. Mens. Soc. Linn. Soc. Bot. Lyon. 1971;40:211-216.
				Blackwell M. Incidence, host specificity, distribution, and morphological variation in Arthrorhynchus nycteribiae and A. eucampsipodae (Laboulbeniomycetes). Mycologia. 1980;72:143-158.
Arthrorhynchus eucampsipodae	England	Nycteribia kolenatii	Myotis daubentonii	Blackwell M. Incidence, host specificity, distribution, and morphological variation in Arthrorhynchus nycteribiae and A. eucampsipodae (Laboulbeniomycetes). Mycologia. 1980;72:143-158.
				Blackwell M. Developmental morphology and taxonomic characters of Arthrorhynchus nycteribiae and A. eucampsipodae (Laboulbeniomycetes). Mycologia. 1980;72:159-168.
Arthrorhynchus eucampsipodae	England	Nycteribia kolenatii	Myotis daubentonii	Blackwell M. Incidence, host specificity, distribution, and morphological variation in Arthrorhynchus nycteribiae and A. eucampsipodae (Laboulbeniomycetes). Mycologia. 1980;72:143-158.
				Blackwell M. Developmental morphology and taxonomic characters of Arthrorhynchus nycteribiae and A. eucampsipodae (Laboulbeniomycetes). Mycologia. 1980;72:159-168.
Arthrorhynchus eucampsipodae	France	Nycteribia pedicularia	Myotis capaccinii	Blackwell M. Incidence, host specificity, distribution, and morphological variation in Arthrorhynchus nycteribiae and A. eucampsipodae (Laboulbeniomycetes). Mycologia. 1980;72:143-158.
Arthrorhynchus eucampsipodae	France	Nycteribia pedicularia	Rhinolophus hipposideros	Blackwell M. Incidence, host specificity, distribution, and morphological variation in Arthrorhynchus nycteribiae and A. eucampsipodae (Laboulbeniomycetes). Mycologia. 1980;72:143-158.
Arthrorhynchus eucampsipodae	Gabon	Eucampsipoda africana	Rousettus aegyptiacus	Balazuc J. Notes sur les Laboulbéniales. III. Rectifications, synonymies et mises au point (suite). Bull. Mens. Soc. Linn. Soc. Bot. Lyon. 1971;40:211-216.
Arthrorhynchus eucampsipodae	Hungary	Nycteribia schmidlii	Miniopterus schreibersii	Haelewaters D, Pfliegler WP, Szentiványi T, Földvári M, Sándor AD, Barti L, Camacho JJ, Gort G, Estók P, Hiller T, Dick CW, Pfister DH. Parasites of parasites of bats: Laboulbeniales (Fungi: Ascomycota) on bat flies (Diptera: Nycteribiidae) in Central Europe. Parasites Vectors. 2017;10:96. https://doi.org/10.1186/s13071-017-2022-y
Arthrorhynchus eucampsipodae	Hungary	Nycteribia schmidlii	Miniopterus schreibersii	Szentiványi T, Haelewaters D, Pfliegler WP, Clément L, Christe P, Glaizot O. Laboulbeniales (Fungi: Ascomycota) infection of bat flies (Diptera: Nycteribiidae) from Miniopterus schreibersii across Europe. Parasites Vectors. 2018;11:395. https://doi.org/10.1186/s13071-018-2921-6
Arthrorhynchus eucampsipodae	India	Basilia pumila	Pipistrellus javanicus [as P. abramus]	Blackwell M. Incidence, host specificity, distribution, and morphological variation in Arthrorhynchus nycteribiae and A. eucampsipodae (Laboulbeniomycetes). Mycologia. 1980;72:143-158.
Arthrorhynchus eucampsipodae	Indonesia (Ambon Island)	Nycteribia progressa [as Eremoctenia progressa]	Chiroptera gen. & sp. indet.	Balazuc J. Notes sur les Laboulbéniales. III. Rectifications, synonymies et mises au point (suite). Bull. Mens. Soc. Linn. Soc. Bot. Lyon. 1971;40:211-216.
Arthrorhynchus eucampsipodae	Israel	Eucampsipoda hyrtli	Rousettus aegyptiacus	Blackwell M. Incidence, host specificity, distribution, and morphological variation in Arthrorhynchus nycteribiae and A. eucampsipodae (Laboulbeniomycetes). Mycologia. 1980;72:143-158.
				Blackwell M. Developmental morphology and taxonomic characters of Arthrorhynchus nycteribiae and A. eucampsipodae (Laboulbeniomycetes). Mycologia. 1980;72:159-168.
Arthrorhynchus eucampsipodae	Italy	Penicillidia dufouri	Myotis myotis	Blackwell M. Incidence, host specificity, distribution, and morphological variation in Arthrorhynchus nycteribiae and A. eucampsipodae (Laboulbeniomycetes). Mycologia. 1980;72:143-158.
Arthrorhynchus eucampsipodae	Kenya	Nycteribia schmidlii	Miniopterus natalensis arenarius	Blackwell M. Incidence, host specificity, distribution, and morphological variation in Arthrorhynchus nycteribiae and A. eucampsipodae (Laboulbeniomycetes). Mycologia. 1980;72:143-158.
Arthrorhynchus eucampsipodae	Myanmar (Burma)	Eucampsipoda hyrtli	Chiroptera gen. & sp. indet.	Speiser P. Zur Kenntniss der geographischen Verbreitung der Ascomyceten-Gattung Helminthophana Peyritsch. Ber Deutsch Bot Ges. 1901;18:498-500.
				Thaxter R. Preliminary diagnosis of new species of Laboulbeniaceae. III. Proc Am Acad Arts Sci. 1901;36:397-414.
				[as A. nycteribiae] Balazuc J. Notes sur les Laboulbéniales. III. Rectifications, synonymies et mises au point (suite). Bull. Mens. Soc. Linn. Soc. Bot. Lyon. 1971;40:211-216.
Arthrorhynchus eucampsipodae	Peninsular Malaysia	Cyclopodia ferrarii	Chironax melanocphalus	Blackwell M. Incidence, host specificity, distribution, and morphological variation in Arthrorhynchus nycteribiae and A. eucampsipodae (Laboulbeniomycetes). Mycologia. 1980;72:143-158.
				Blackwell M. Developmental morphology and taxonomic characters of Arthrorhynchus nycteribiae and A. eucampsipodae (Laboulbeniomycetes). Mycologia. 1980;72:159-168.
Arthrorhynchus eucampsipodae	Peninsular Malaysia	Cyclopodia ferrarii	Chironax melanocphalus	Blackwell M. Incidence, host specificity, distribution, and morphological variation in Arthrorhynchus nycteribiae and A. eucampsipodae (Laboulbeniomycetes). Mycologia. 1980;72:143-158.
				Blackwell M. Developmental morphology and taxonomic characters of Arthrorhynchus nycteribiae and A. eucampsipodae (Laboulbeniomycetes). Mycologia. 1980;72:159-168.
Arthrorhynchus eucampsipodae	Sierra Leone	Eucampsipoda africana	Rousettus aegyptiacus	Blackwell M. Incidence, host specificity, distribution, and morphological variation in Arthrorhynchus nycteribiae and A. eucampsipodae (Laboulbeniomycetes). Mycologia. 1980;72:143-158.
Arthrorhynchus eucampsipodae	Slovakia	Nycteribia schmidlii	Miniopterus schreibersii	Szentiványi T, Haelewaters D, Pfliegler WP, Clément L, Christe P, Glaizot O. Laboulbeniales (Fungi: Ascomycota) infection of bat flies (Diptera: Nycteribiidae) from Miniopterus schreibersii across Europe. Parasites Vectors. 2018;11:395. https://doi.org/10.1186/s13071-018-2921-6
Arthrorhynchus eucampsipodae	Spain	Nycteribia schmidlii	Miniopterus schreibersii	Szentiványi T, Haelewaters D, Pfliegler WP, Clément L, Christe P, Glaizot O. Laboulbeniales (Fungi: Ascomycota) infection of bat flies (Diptera: Nycteribiidae) from Miniopterus schreibersii across Europe. Parasites Vectors. 2018;11:395. https://doi.org/10.1186/s13071-018-2921-6
Arthrorhynchus eucampsipodae	Taiwan	Nycteribia parvula	Miniopterus schreibersii	Blackwell M. Incidence, host specificity, distribution, and morphological variation in Arthrorhynchus nycteribiae and A. eucampsipodae (Laboulbeniomycetes). Mycologia. 1980;72:143-158.
				Blackwell M. Developmental morphology and taxonomic characters of Arthrorhynchus nycteribiae and A. eucampsipodae (Laboulbeniomycetes). Mycologia. 1980;72:159-168.
Arthrorhynchus eucampsipodae	Thailand	Eucampsipoda inermis	Chiroptera gen. & sp. indet.	Blackwell M. Incidence, host specificity, distribution, and morphological variation in Arthrorhynchus nycteribiae and A. eucampsipodae (Laboulbeniomycetes). Mycologia. 1980;72:143-158.
				Blackwell M. Developmental morphology and taxonomic characters of Arthrorhynchus nycteribiae and A. eucampsipodae (Laboulbeniomycetes). Mycologia. 1980;72:159-168.
Arthrorhynchus eucampsipodae	Tunisia	Nycteribia vexata	Myotis oxygnathus	Blackwell M. Incidence, host specificity, distribution, and morphological variation in Arthrorhynchus nycteribiae and A. eucampsipodae (Laboulbeniomycetes). Mycologia. 1980;72:143-158.
				Blackwell M. Developmental morphology and taxonomic characters of Arthrorhynchus nycteribiae and A. eucampsipodae (Laboulbeniomycetes). Mycologia. 1980;72:159-168.
Arthrorhynchus nycteribiae	Australia	Penicillidia conspicua	Chiroptera gen. & sp. indet.	Blackwell M. Incidence, host specificity, distribution, and morphological variation in Arthrorhynchus nycteribiae and A. eucampsipodae (Laboulbeniomycetes). Mycologia. 1980;72:143-158.
Arthrorhynchus nycteribiae	Australia	Penicillidia conspicua	Chiroptera gen. & sp. indet.	Blackwell M. Incidence, host specificity, distribution, and morphological variation in Arthrorhynchus nycteribiae and A. eucampsipodae (Laboulbeniomycetes). Mycologia. 1980;72:143-158.
Arthrorhynchus nycteribiae	Australia	Penicillidia dufouri	Miniopterus schreibersii	Blackwell M. Incidence, host specificity, distribution, and morphological variation in Arthrorhynchus nycteribiae and A. eucampsipodae (Laboulbeniomycetes). Mycologia. 1980;72:143-158.
Arthrorhynchus nycteribiae	Australia	Penicillidia oceanica oceanica	Miniopterus schreibersii	Blackwell M. Incidence, host specificity, distribution, and morphological variation in Arthrorhynchus nycteribiae and A. eucampsipodae (Laboulbeniomycetes). Mycologia. 1980;72:143-158.
Arthrorhynchus nycteribiae [as Laboulbenia nycteribiae]	Austria	Nycteribia vexata [as Nycteribia montaguei]	Myotis murinus	Peyritsch J. Über einige Pilze aus der Familie der Laboulbenien. Sitzungsber Kaiserl Akad Wiss Wien, Math-Naturwiss Cl. 1871;64:441-458.
Arthrorhynchus nycteribiae [incorrectly identified as Stigmatomyces nycteribiidarum]	Bulgaria and/or Slovakia (all bat flies were treated together, regardless of origin)	Penicillidia conspicua	Miniopterus schreibersii	Samsinakova A. Prispevek k poznáni entomofytnich hub na muchulovitych (Nycteribiidae). Beiträge zur Kenntnis der entomophagen Pilze auf den Nycteribiiden. Zool Listy (ser. 2) 1960;9:237-238.
Arthrorhynchus nycteribiae [incorrectly identified as Stigmatomyces nycteribiidarum]	Bulgaria and/or Slovakia (all bat flies were treated together, regardless of origin)	Penicillidia dufouri	Miniopterus schreibersii	Samsinakova A. Prispevek k poznáni entomofytnich hub na muchulovitych (Nycteribiidae). Beiträge zur Kenntnis der entomophagen Pilze auf den Nycteribiiden. Zool Listy (ser. 2) 1960;9:237-238.
Arthrorhynchus nycteribiae [as A. westrumbii]	Central Europe [as "Banat"]	Penicillidia conspicua [as Megistopoda westwoodii]	Rhinolophus euryale	Kolenati FA. Epizoa der Nycteribien. Wien Entomol Monatsschr. 1857;1:66-69.
				Speiser P. Zur Kenntniss der geographischen Verbreitung der Ascomyceten-Gattung Helminthophana Peyritsch. Ber Deutsch Bot Ges. 1901;18:498-500.
				Balazuc J. Notes sur les Laboulbéniales. III. Rectifications, synonymies et mises au point (suite). Bull. Mens. Soc. Linn. Soc. Bot. Lyon. 1971;40:211-216.
Arthrorhynchus nycteribiae [as Laboulbenia nycteribiae]	Central Europe [as "Banat"]	Nycteribia sp.	Myotis murinus	Peyritsch J. Über einige Pilze aus der Familie der Laboulbenien. Sitzungsber Kaiserl Akad Wiss Wien, Math-Naturwiss Cl. 1871;64:441-458.
				Speiser P. Zur Kenntniss der geographischen Verbreitung der Ascomyceten-Gattung Helminthophana Peyritsch. Ber Deutsch Bot Ges. 1901;18:498-500.
				Thaxter R. Contribution toward a monograph of the Laboulbeniaceae. Part II. Mem Am Acad Arts Sci. 1908;13:217-469.
Arthrorhynchus nycteribiae [as Laboulbenia nycteribiae]	Central Europe [as "Banat"]	Penicillidia dufouri	Myotis murinus	Peyritsch J. Über einige Pilze aus der Familie der Laboulbenien. Sitzungsber Kaiserl Akad Wiss Wien, Math-Naturwiss Cl. 1871;64:441-458.
				Speiser P. Zur Kenntniss der geographischen Verbreitung der Ascomyceten-Gattung Helminthophana Peyritsch. Ber Deutsch Bot Ges. 1901;18:498-500.
				Thaxter R. Contribution toward a monograph of the Laboulbeniaceae. Part II. Mem Am Acad Arts Sci. 1908;13:217-469.
Arthrorhynchus nycteribiae [as A. diesingii]	Czech Republic [as Austria in Speiser 1901 and Thaxter 1908]	Nycteribia vexata [as Acrocholidia montguei (vexata)]	Myotus murinus	Kolenati FA. Epizoa der Nycteribien. Wien Entomol Monatsschr. 1857;1:66-69.
				Speiser P. Zur Kenntniss der geographischen Verbreitung der Ascomyceten-Gattung Helminthophana Peyritsch. Ber Deutsch Bot Ges. 1901;18:498-500.
				Thaxter R. Contribution toward a monograph of the Laboulbeniaceae. Part II. Mem Am Acad Arts Sci. 1908;13:217-469.
Arthrorhynchus nycteribiae	"Czecho-Slovakia"	Penicillidia conspicua	Miniopterus schreibersii	Balazuc J. Notes sur les Laboulbéniales. III. Rectifications, synonymies et mises au point (suite). Bull. Mens. Soc. Linn. Soc. Bot. Lyon. 1971;40:211-216.
Arthrorhynchus nycteribiae	"Czecho-Slovakia"	Penicillidia dufouri	Miniopterus schreibersii	Balazuc J. Notes sur les Laboulbéniales. III. Rectifications, synonymies et mises au point (suite). Bull. Mens. Soc. Linn. Soc. Bot. Lyon. 1971;40:211-216.
Arthrorhynchus nycteribiae [as A. westrumbii]	Croatia	Penicillidia conspicua [as Megistopoda westwoodii]	Rhinolophus euryale	Kolenati FA. Epizoa der Nycteribien. Wien Entomol Monatsschr. 1857;1:66-69.
				Speiser P. Zur Kenntniss der geographischen Verbreitung der Ascomyceten-Gattung Helminthophana Peyritsch. Ber Deutsch Bot Ges. 1901;18:498-500.
				Balazuc J. Notes sur les Laboulbéniales. III. Rectifications, synonymies et mises au point (suite). Bull. Mens. Soc. Linn. Soc. Bot. Lyon. 1971;40:211-216.
Arthrorhynchus nycteribiae	Croatia	Penicillidia conspicua	Miniopterus schreibersii	Szentiványi T, Haelewaters D, Pfliegler WP, Clément L, Christe P, Glaizot O. Laboulbeniales (Fungi: Ascomycota) infection of bat flies (Diptera: Nycteribiidae) from Miniopterus schreibersii across Europe. Parasites Vectors. 2018;11:395. https://doi.org/10.1186/s13071-018-2921-6
Arthrorhynchus nycteribiae	Denmark	Nycteribia (Listropoda) pedicularia	Chiroptera gen. & sp. indet.	Ryberg O. Studies on bats and bat parasites, especially with regard to Sweden and other neighbouring countries of the north. I. Bokfrlaget Svensk Natur, Stockholm; 1947.
Arthrorhynchus nycteribiae	France	Nycteribiidae gen. & sp. indet.	Chiroptera gen. & sp. indet.	Picard F. Contribution à l'étude des Laboulbéniacées d'Europe et du nord de l'Afrique. Bull Soc Mycol France. 1913;29:503-571.
Arthrorhynchus nycteribiae	France	Nycteribia latreillei	Myotis emarginatus [as Selysius emarginatus]	Balazuc J. Notes sur les Laboulbéniales. III. Rectifications, synonymies et mises au point (suite). Bull. Mens. Soc. Linn. Soc. Bot. Lyon. 1971;40:211-216.
Arthrorhynchus nycteribiae	France	Nycteribia schmidlii	Miniopterus schreibersii	Balazuc J. Notes sur les Laboulbéniales. III. Rectifications, synonymies et mises au point (suite). Bull. Mens. Soc. Linn. Soc. Bot. Lyon. 1971;40:211-216.
Arthrorhynchus nycteribiae	France	Nycteribia schmidlii	Miniopterus schreibersii	Blackwell M. Incidence, host specificity, distribution, and morphological variation in Arthrorhynchus nycteribiae and A. eucampsipodae (Laboulbeniomycetes). Mycologia. 1980;72:143-158.
				Blackwell M. Developmental morphology and taxonomic characters of Arthrorhynchus nycteribiae and A. eucampsipodae (Laboulbeniomycetes). Mycologia. 1980;72:159-168.
Arthrorhynchus nycteribiae	France	Penicillidia conspicua	Rhinolophus euryale	Blackwell M. Incidence, host specificity, distribution, and morphological variation in Arthrorhynchus nycteribiae and A. eucampsipodae (Laboulbeniomycetes). Mycologia. 1980;72:143-158.
Arthrorhynchus nycteribiae	France	Penicillidia conspicua	Miniopterus schreibersii	Balazuc J. Notes sur les Laboulbéniales. III. Rectifications, synonymies et mises au point (suite). Bull. Mens. Soc. Linn. Soc. Bot. Lyon. 1971;40:211-216.
Arthrorhynchus nycteribiae	France	Penicillidia conspicua	Miniopterus schreibersii	Blackwell M. Incidence, host specificity, distribution, and morphological variation in Arthrorhynchus nycteribiae and A. eucampsipodae (Laboulbeniomycetes). Mycologia. 1980;72:143-158.
Arthrorhynchus nycteribiae	France	Penicillidia conspicua	Myotis myotis [as Vespertilio murinus]	Blackwell M. Incidence, host specificity, distribution, and morphological variation in Arthrorhynchus nycteribiae and A. eucampsipodae (Laboulbeniomycetes). Mycologia. 1980;72:143-158.
Arthrorhynchus nycteribiae	France	Penicillidia conspicua	Myotis capaccinii	Blackwell M. Incidence, host specificity, distribution, and morphological variation in Arthrorhynchus nycteribiae and A. eucampsipodae (Laboulbeniomycetes). Mycologia. 1980;72:143-158.
Arthrorhynchus nycteribiae	France	Penicillidia conspicua	Rhinolophus ferrumequinum	Blackwell M. Incidence, host specificity, distribution, and morphological variation in Arthrorhynchus nycteribiae and A. eucampsipodae (Laboulbeniomycetes). Mycologia. 1980;72:143-158.
Arthrorhynchus nycteribiae	France	Penicillidia dufouri	Myotis myotis	Balazuc J. Notes sur les Laboulbéniales. III. Rectifications, synonymies et mises au point (suite). Bull. Mens. Soc. Linn. Soc. Bot. Lyon. 1971;40:211-216.
Arthrorhynchus nycteribiae	France	Phthiridium biarticulatum	Chiroptera gen. & sp. indet.	Blackwell M. Incidence, host specificity, distribution, and morphological variation in Arthrorhynchus nycteribiae and A. eucampsipodae (Laboulbeniomycetes). Mycologia. 1980;72:143-158.
Arthrorhynchus nycteribiae	France	Phthiridium biarticulatum	Miniopterus sp.	Blackwell M. Incidence, host specificity, distribution, and morphological variation in Arthrorhynchus nycteribiae and A. eucampsipodae (Laboulbeniomycetes). Mycologia. 1980;72:143-158.
Arthrorhynchus nycteribiae	France	Phthiridium biarticulatum	Rhinolophus sp.	Blackwell M. Incidence, host specificity, distribution, and morphological variation in Arthrorhynchus nycteribiae and A. eucampsipodae (Laboulbeniomycetes). Mycologia. 1980;72:143-158.
Arthrorhynchus nycteribiae	Georgia	Penicillidia conspicua	Miniopterus schreibersii	Szentiványi T, Kravchenko K, Vlaschenko A, Estók P. First record of Laboulbeniales (Fungi: Ascomycota) infection on bat flies (Diptera: Nycteribiidae) from the Caucasus region. Folia Entomol. Hung. 2018;79:195-201. https://doi.org/10.17112/foliaenthung.2018.79.195
Arthrorhynchus nycteribiae	Hungary	Nycteribia schmidlii	Miniopterus schreibersii	Haelewaters D, Pfliegler WP, Szentiványi T, Földvári M, Sándor AD, Barti L, Camacho JJ, Gort G, Estók P, Hiller T, Dick CW, Pfister DH. Parasites of parasites of bats: Laboulbeniales (Fungi: Ascomycota) on bat flies (Diptera: Nycteribiidae) in Central Europe. Parasites Vectors. 2017;10:96. https://doi.org/10.1186/s13071-017-2022-y
Arthrorhynchus nycteribiae [as Helminthophana nycteribiae]	Hungary	Penicillidia conspicua	Miniopterus schreibersii	Moesz G. Mykológiai közlemények VIII. Mykologische Mitteilungen VIII. Bot Közl. 1931;28:161-175.
Arthrorhynchus nycteribiae	Hungary	Penicillidia conspicua	Miniopterus schreibersii	Balazuc J. Notes sur les Laboulbéniales. III. Rectifications, synonymies et mises au point (suite). Bull. Mens. Soc. Linn. Soc. Bot. Lyon. 1971;40:211-216.
Arthrorhynchus nycteribiae	Hungary	Penicillidia conspicua	Rhinolophus euryale	Haelewaters D, Pfliegler WP, Szentiványi T, Földvári M, Sándor AD, Barti L, Camacho JJ, Gort G, Estók P, Hiller T, Dick CW, Pfister DH. Parasites of parasites of bats: Laboulbeniales (Fungi: Ascomycota) on bat flies (Diptera: Nycteribiidae) in Central Europe. Parasites Vectors. 2017;10:96. https://doi.org/10.1186/s13071-017-2022-y
Arthrorhynchus nycteribiae	Hungary	Penicillidia conspicua	Miniopterus schreibersii	Haelewaters D, Pfliegler WP, Szentiványi T, Földvári M, Sándor AD, Barti L, Camacho JJ, Gort G, Estók P, Hiller T, Dick CW, Pfister DH. Parasites of parasites of bats: Laboulbeniales (Fungi: Ascomycota) on bat flies (Diptera: Nycteribiidae) in Central Europe. Parasites Vectors. 2017;10:96. https://doi.org/10.1186/s13071-017-2022-y
Arthrorhynchus nycteribiae	Italy	Phthiridium biarticulatum	Rhinolophus ferrumequinum	Blackwell M. Incidence, host specificity, distribution, and morphological variation in Arthrorhynchus nycteribiae and A. eucampsipodae (Laboulbeniomycetes). Mycologia. 1980;72:143-158.
Arthrorhynchus nycteribiae	Kenya	Penicillidia fulvida	Miniopterus natalensis arenarius	Blackwell M. Incidence, host specificity, distribution, and morphological variation in Arthrorhynchus nycteribiae and A. eucampsipodae (Laboulbeniomycetes). Mycologia. 1980;72:143-158.
Arthrorhynchus nycteribiae	Kenya	Penicillidia fulvida	Rhinolophus ferrumequinum keniensis [as R. clivosus keniensis]	Blackwell M. Incidence, host specificity, distribution, and morphological variation in Arthrorhynchus nycteribiae and A. eucampsipodae (Laboulbeniomycetes). Mycologia. 1980;72:143-158.
Arthrorhynchus nycteribiae	Netherlands	Nycteribia blasii	Chiroptera gen. & sp. indet.	Balazuc J. Notes sur les Laboulbéniales. III. Rectifications, synonymies et mises au point (suite). Bull. Mens. Soc. Linn. Soc. Bot. Lyon. 1971;40:211-216.
Arthrorhynchus nycteribiae	Poland	Nycteribia kolenatii	Myotis daubentonii	Nosawad A. Arthrorhynchus nycteribiae (Peyritsch) Thaxter (Ascomycetes, Laboulbeniales) w Polsce. Pol. P. Entomol. 1973;43:423-430.
Arthrorhynchus nycteribiae	Poland	Nycteribia kolenatii	Myotis nattereri	Nosawad A. Arthrorhynchus nycteribiae (Peyritsch) Thaxter (Ascomycetes, Laboulbeniales) w Polsce. Pol. P. Entomol. 1973;43:423-430.
Arthrorhynchus nycteribiae	Portugal	Penicillidia dufouri	Miniopterus schreibersii	Szentiványi T, Haelewaters D, Pfliegler WP, Clément L, Christe P, Glaizot O. Laboulbeniales (Fungi: Ascomycota) infection of bat flies (Diptera: Nycteribiidae) from Miniopterus schreibersii across Europe. Parasites Vectors. 2018;11:395. https://doi.org/10.1186/s13071-018-2921-6
Arthrorhynchus nycteribiae	Romania	Penicillidia conspicua	Myotis daubentonii	Haelewaters D, Pfliegler WP, Szentiványi T, Földvári M, Sándor AD, Barti L, Camacho JJ, Gort G, Estók P, Hiller T, Dick CW, Pfister DH. Parasites of parasites of bats: Laboulbeniales (Fungi: Ascomycota) on bat flies (Diptera: Nycteribiidae) in Central Europe. Parasites Vectors. 2017;10:96. https://doi.org/10.1186/s13071-017-2022-y
Arthrorhynchus nycteribiae	Romania	Penicillidia conspicua	Miniopterus schreibersii	Haelewaters D, Pfliegler WP, Szentiványi T, Földvári M, Sándor AD, Barti L, Camacho JJ, Gort G, Estók P, Hiller T, Dick CW, Pfister DH. Parasites of parasites of bats: Laboulbeniales (Fungi: Ascomycota) on bat flies (Diptera: Nycteribiidae) in Central Europe. Parasites Vectors. 2017;10:96. https://doi.org/10.1186/s13071-017-2022-y
Arthrorhynchus nycteribiae	Romania	Penicillidia conspicua	Miniopterus schreibersii	Blackwell M. Incidence, host specificity, distribution, and morphological variation in Arthrorhynchus nycteribiae and A. eucampsipodae (Laboulbeniomycetes). Mycologia. 1980;72:143-158.
Arthrorhynchus nycteribiae	Romania	Penicillidia conspicua	Rhinolophus ferrumequinum	Blackwell M. Incidence, host specificity, distribution, and morphological variation in Arthrorhynchus nycteribiae and A. eucampsipodae (Laboulbeniomycetes). Mycologia. 1980;72:143-158.
Arthrorhynchus nycteribiae	Romania	Penicillidia dufouri	Myotis myotis	Haelewaters D, Pfliegler WP, Szentiványi T, Földvári M, Sándor AD, Barti L, Camacho JJ, Gort G, Estók P, Hiller T, Dick CW, Pfister DH. Parasites of parasites of bats: Laboulbeniales (Fungi: Ascomycota) on bat flies (Diptera: Nycteribiidae) in Central Europe. Parasites Vectors. 2017;10:96. https://doi.org/10.1186/s13071-017-2022-y
Arthrorhynchus nycteribiae	Russia [Kaliningrad]	Nycteribia blasii	Chiroptera gen. & sp. indet.	Speiser P. Zur Kenntniss der geographischen Verbreitung der Ascomyceten-Gattung Helminthophana Peyritsch. Ber Deutsch Bot Ges. 1901;18:498-500.
				Thaxter R. Contribution toward a monograph of the Laboulbeniaceae. Part II. Mem Am Acad Arts Sci. 1908;13:217-469.
				Balazuc J. Notes sur les Laboulbéniales. III. Rectifications, synonymies et mises au point (suite). Bull. Mens. Soc. Linn. Soc. Bot. Lyon. 1971;40:211-216.
Arthrorhynchus nycteribiae [as A. westrumbii]	Serbia	Penicillidia conspicua [as Megistopoda westwoodii]	Rhinolophus euryale	Kolenati FA. Epizoa der Nycteribien. Wien Entomol Monatsschr. 1857;1:66-69.
				Speiser P. Zur Kenntniss der geographischen Verbreitung der Ascomyceten-Gattung Helminthophana Peyritsch. Ber Deutsch Bot Ges. 1901;18:498-500.
				Balazuc J. Notes sur les Laboulbéniales. III. Rectifications, synonymies et mises au point (suite). Bull. Mens. Soc. Linn. Soc. Bot. Lyon. 1971;40:211-216.
Arthrorhynchus nycteribiae	Serbia [as Yugoslavia, Popsicka cave]	Nycteribia schmidlii	Chiroptera gen. & sp. indet.	Bechet M, Bechet I. Un champignon rare, Arthrorhynchus nyeteribiae (Peyr.) Thaxt., parasite des Diptères Pupipares (Insecta). In: Orghidan T, editor. Livre du Centenaire Emile G. Racovitza 1868-1968. Académie de la République Socialiste de Roumanie, Bucharest; 1970. p. 487-489.
				Balazuc J. Notes sur les Laboulbéniales. III. Rectifications, synonymies et mises au point (suite). Bull. Mens. Soc. Linn. Soc. Bot. Lyon. 1971;40:211-216.
Arthrorhynchus nycteribiae	Serbia [as Yugoslavia, Popsicka cave]	Penicillidia conspicua	Chiroptera gen. & sp. indet.	Bechet M, Bechet I. Un champignon rare, Arthrorhynchus nyeteribiae (Peyr.) Thaxt., parasite des Diptères Pupipares (Insecta). In: Orghidan T, editor. Livre du Centenaire Emile G. Racovitza 1868-1968. Académie de la République Socialiste de Roumanie, Bucharest; 1970. p. 487-489.
				Balazuc J. Notes sur les Laboulbéniales. III. Rectifications, synonymies et mises au point (suite). Bull. Mens. Soc. Linn. Soc. Bot. Lyon. 1971;40:211-216.
Arthrorhynchus nycteribiae	Slovakia	Nycteribia schmidlii	Miniopterus schreibersii	Szentiványi T, Haelewaters D, Pfliegler WP, Clément L, Christe P, Glaizot O. Laboulbeniales (Fungi: Ascomycota) infection of bat flies (Diptera: Nycteribiidae) from Miniopterus schreibersii across Europe. Parasites Vectors. 2018;11:395. https://doi.org/10.1186/s13071-018-2921-6
Arthrorhynchus nycteribiae	Spain	Penicillidia dufouri	Miniopterus schreibersii	Szentiványi T, Haelewaters D, Pfliegler WP, Clément L, Christe P, Glaizot O. Laboulbeniales (Fungi: Ascomycota) infection of bat flies (Diptera: Nycteribiidae) from Miniopterus schreibersii across Europe. Parasites Vectors. 2018;11:395. https://doi.org/10.1186/s13071-018-2921-6
Arthrorhynchus nycteribiae	Spain	Penicillidia conspicua	Miniopterus schreibersii	Balcells RE. Quirópteros de cuevas catalanas: Campaña de 1952-53. Speleon. 1954;5:105-110.
				Balcells RE. Datos para el estudio de la fauna pupípara de los quirópteros en España. Speleon. 1955;6:287-312.
				Balazuc J. Notes sur les Laboulbéniales. III. Rectifications, synonymies et mises au point (suite). Bull. Mens. Soc. Linn. Soc. Bot. Lyon. 1971;40:211-216.
Arthrorhynchus nycteribiae	Spain	Penicillidia dufouri	Myotis myotis	Santamaría S. New or interesting Laboulbeniales (Fungi, Ascomycota) from Spain, V. Nova Hedwigia. 2006;82:349-363.
Arthrorhynchus nycteribiae	Sri Lanka [as Ceylon]	Penicillidia indica	Miniopterus schreibersii	Blackwell M. Incidence, host specificity, distribution, and morphological variation in Arthrorhynchus nycteribiae and A. eucampsipodae (Laboulbeniomycetes). Mycologia. 1980;72:143-158.
Arthrorhynchus nycteribiae	Sri Lanka [as Ceylon]	Penicillidia jenynsii	Miniopterus schreibersii	Thaxter R. Contribution towards a monograph of the Laboulbeniaceae. Part V. Mem Am Acad Arts Sci. 1931;16:1-435.
				Balazuc J. Notes sur les Laboulbéniales. III. Rectifications, synonymies et mises au point (suite). Bull. Mens. Soc. Linn. Soc. Bot. Lyon. 1971;40:211-216.
Arthrorhynchus nycteribiae	Sri Lanka [as Ceylon]	Phthiridium ceylonicum	Hipposideros lankadiva	Blackwell M. Incidence, host specificity, distribution, and morphological variation in Arthrorhynchus nycteribiae and A. eucampsipodae (Laboulbeniomycetes). Mycologia. 1980;72:143-158.
				Blackwell M. Developmental morphology and taxonomic characters of Arthrorhynchus nycteribiae and A. eucampsipodae (Laboulbeniomycetes). Mycologia. 1980;72:159-168.
Arthrorhynchus nycteribiae	Sri Lanka [as Ceylon]	Phthiridium phillipsi	Rhinolophus rouxi rouxi	Blackwell M. Incidence, host specificity, distribution, and morphological variation in Arthrorhynchus nycteribiae and A. eucampsipodae (Laboulbeniomycetes). Mycologia. 1980;72:143-158.
Arthrorhynchus nycteribiae	Sweden	Nycteribia (Listropoda) pedicularia	Chiroptera gen. & sp. indet.	Ryberg O. Studies on bats and bat parasites, especially with regard to Sweden and other neighbouring countries of the north. I. Bokfrlaget Svensk Natur, Stockholm; 1947.
Arthrorhynchus nycteribiae	Switzerland	Penicillidia conspicua	Miniopterus schreibersii	Balazuc J. Notes sur les Laboulbéniales. III. Rectifications, synonymies et mises au point (suite). Bull. Mens. Soc. Linn. Soc. Bot. Lyon. 1971;40:211-216.
Arthrorhynchus nycteribiae [as Helminthophana nycteribiae]	Switzerland	Penicillidia conspicua	Chiroptera gen. & sp. indet.	Bernasconi R. Note sur la flore mycologique cavernicole de Suisse. Schweiz Z Pilzk. 1961;39:85-92.
Arthrorhynchus nycteribiae	Zambia	Penicillidia pachymela	Hipposideros caffer	Blackwell M. Incidence, host specificity, distribution, and morphological variation in Arthrorhynchus nycteribiae and A. eucampsipodae (Laboulbeniomycetes). Mycologia. 1980;72:143-158.
Arthrorhynchus nycteribiae	"presumably Europe"	Penicillidia dufouri [as Nycteribia frauenfeldii]	Chiroptera gen. & sp. indet.	Thaxter R. Contribution toward a monograph of the Laboulbeniaceae. Part II. Mem Am Acad Arts Sci. 1908;13:217-469.
				Blackwell M. Incidence, host specificity, distribution, and morphological variation in Arthrorhynchus nycteribiae and A. eucampsipodae (Laboulbeniomycetes). Mycologia. 1980;72:143-158.
Arthrorhynchus nycteribiae	"presumably Europe"	Phthiridium biarticulatum [as Nycteribia hermani]	Chiroptera gen. & sp. indet.	Thaxter R. Contribution toward a monograph of the Laboulbeniaceae. Part II. Mem Am Acad Arts Sci. 1908;13:217-469.
				Blackwell M. Incidence, host specificity, distribution, and morphological variation in Arthrorhynchus nycteribiae and A. eucampsipodae (Laboulbeniomycetes). Mycologia. 1980;72:143-158.
Arthrorhynchus sp.	India	Nycteribia parvula	Miniopterus schreibersii	Balazuc J. Notes sur les Laboulbéniales. III. Rectifications, synonymies et mises au point (suite). Bull. Mens. Soc. Linn. Soc. Bot. Lyon. 1971;40:211-216.
Dimeromyces capensis	South Africa	Brachytarsina africana [as Nycteribosca]	Rhinolophus capensis	Dogonniuck AE, Squires TJ, Weir A. Studies on Dimorphomyceteae: I. New species of Nycteromyces and Dimeromyces (Laboulbeniales) on bat flies (Streblidae). Mycologia. 2019;111:118-126. https://doi.org/10.1080/00275514.2018.1538279
Dimeromyces streblidarum	Phillippines	Brachytarsina amboinensis [as Nycteribosca]	Chiroptera gen. & sp. indet.	Dogonniuck AE, Squires TJ, Weir A. Studies on Dimorphomyceteae: I. New species of Nycteromyces and Dimeromyces (Laboulbeniales) on bat flies (Streblidae). Mycologia. 2019;111:118-126. https://doi.org/10.1080/00275514.2018.1538279
Nycteromyces orientalis	Australia	Brachytarsina amboinensis [as Nycteribosca]	Miniopterus schreibersiblepatis	Dogonniuck AE, Squires TJ, Weir A. Studies on Dimorphomyceteae: I. New species of Nycteromyces and Dimeromyces (Laboulbeniales) on bat flies (Streblidae). Mycologia. 2019;111:118-126. https://doi.org/10.1080/00275514.2018.1538279
Nycteromyces orientalis	India	Brachytarsina amboinensis [as Nycteribosca]	Miniopterus fuliginosus	Dogonniuck AE, Squires TJ, Weir A. Studies on Dimorphomyceteae: I. New species of Nycteromyces and Dimeromyces (Laboulbeniales) on bat flies (Streblidae). Mycologia. 2019;111:118-126. https://doi.org/10.1080/00275514.2018.1538279
Nycteromyces orientalis	Phillippines	Brachytarsina modesta [as Nycteribosca]	Chiroptera gen. & sp. indet.	Dogonniuck AE, Squires TJ, Weir A. Studies on Dimorphomyceteae: I. New species of Nycteromyces and Dimeromyces (Laboulbeniales) on bat flies (Streblidae). Mycologia. 2019;111:118-126. https://doi.org/10.1080/00275514.2018.1538279
Nycteromyces orientalis	Tanzania	Brachytarsina alluaudi [as Nycteribosca]	Chaerophon sp. or Taphozous sp.	Dogonniuck AE, Squires TJ, Weir A. Studies on Dimorphomyceteae: I. New species of Nycteromyces and Dimeromyces (Laboulbeniales) on bat flies (Streblidae). Mycologia. 2019;111:118-126. https://doi.org/10.1080/00275514.2018.1538279
Laboulbeniales gen. & sp. indet.	New Guinea	Cyclopodia inflatipes	Syconycteris crassa	Maa TC. Records and descriptions of Nycteribiidae and Streblidae (Diptera). Pac Insects. 1962;4:417-436.
Laboulbeniales gen. & sp. indet.	Spain	Basilia nana	Chiroptera gen. & sp. indet.	Balcells RE. Datos para el estudio de la fauna pupípara de los quirópteros en España. Speleon. 1955;6:287-312.
Laboulbeniales gen. & sp. indet.	Spain	Nycteribia vexata	Myotis myotis	Falcoz L. Pupipara (Dipteres) (première série). Biospeologica XLIX. Arch Zool Exp Gen. 1923;61:521-552.
				Balcells RE. Datos para el estudio de la fauna pupípara de los quirópteros en España. Speleon. 1955;6:287-312.
Laboulbeniales gen. & sp. indet.	Spain	Penicillidia conspicua	Miniopterus schreibersii	Falcoz L. Pupipara (Dipteres) (première série). Biospeologica XLIX. Arch Zool Exp Gen. 1923;61:521-552.
Laboulbeniales gen. & sp. indet.	Sri Lanka [as Ceylon]	Nycteribia (Acrocholidia) euxesta	Hipposideros lankadiva	Scott H. Descriptions and records of Nycteribiidae (Diptera Pupipara), with a discussion of the genus Basilia. Zool J Linn Soc. 1936;39:479-505.
Laboulbeniales gen. & sp. indet.	Sri Lanka [as Ceylon]	Nycteribia (Acrocholidia) phillipsi	Rhinolophus rouxi rouxi	Scott H. Descriptions and records of Nycteribiidae (Diptera Pupipara), with a discussion of the genus Basilia. Zool J Linn Soc. 1936;39:479-505.
WESTERN HEMISPHERE
Gloeandromyces dickii	Ecuador	Trichobius longipes	Phyllostomus hastatus	Haelewaters D, Pfister DH. Morphological species of Gloeandromyces (Ascomycota, Laboulbeniales) evaluated using single-locus species delimitation methods. Fungal Syst. Evol. 2019;3:171184. https://doi.org/doi.org/10.3114/fuse.2020.05.13
Gloeandromyces dickii	Nicaragua	Trichobius joblingi	Carollia perspicillata	Haelewaters D, Pfister DH. Morphological species of Gloeandromyces (Ascomycota, Laboulbeniales) evaluated using single-locus species delimitation methods. Fungal Syst. Evol. 2019;3:171184. https://doi.org/doi.org/10.3114/fuse.2020.05.13
Gloeandromyces dickii [as G. sp. nov. 3 in Walker et al. 2018]	Panama	Trichobius joblingi	Carollia perspicillata	Walker MJ, Dorrestein A, Camacho JJ, Meckler LA, Silas KA, Hiller T, Haelewaters D. A tripartite survey of hyperparasitic fungi associated with ectoparasitic flies on bats (Mammalia: Chiroptera) in a neotropical cloud forest in Panama. Parasite. 2018;25:19. https://doi.org/10.1051/parasite/2018017
				Haelewaters D, Pfister DH. Morphological species of Gloeandromyces (Ascomycota, Laboulbeniales) evaluated using single-locus species delimitation methods. Fungal Syst. Evol. 2019;3:171184. https://doi.org/doi.org/10.3114/fuse.2020.05.13
Gloeandromyces hilleri	Ecuador	Mastoptera guimaraesi	Phyllostomus hastatus	Liu J, Haelewaters D, Pfliegler WP, Page RA, Dick CW, Aime MC. A new species of Gloeandromyces from Ecuador and Panama revealed by morphology and phylogenetic reconstruction, with a discussion of secondary barcodes in Laboulbeniomycetes taxonomy, Mycologia. 2020;112:1192-1202. https://doi.org/10.1080/00275514.2020.1781496
Gloeandromyces hilleri	Panama	Mastoptera guimaraesi	Phyllostomus hastatus	Liu J, Haelewaters D, Pfliegler WP, Page RA, Dick CW, Aime MC. A new species of Gloeandromyces from Ecuador and Panama revealed by morphology and phylogenetic reconstruction, with a discussion of secondary barcodes in Laboulbeniomycetes taxonomy, Mycologia. 2020;112:1192-1202. https://doi.org/10.1080/00275514.2020.1781496
Gloeandromyces nycteribiidarum	Costa Rica	Trichobius yunkeri	Pteronotus parnelli	This paper
Gloeandromyces nycteribiidarum	Grenada	Megistopoda aranea [as Pterellipsis aranea]	Artibeus jamaicensis grenadensis [as A. grenadensis]	Thaxter R. Contribution towards a monograph of the Laboulbeniaceae. Part V. Mem Am Acad Arts Sci. 1931;16:1-435.
Gloeandromyces nycteribiidarum	Mexico	Exastinion clovisi	Anoura geoffroyi	This paper
Gloeandromyces nycteribiidarum	Mexico	Trichobius sphaeronotus	Leptonycteris nivalis	This paper
Gloeandromyces nycteribiidarum	Panama	Megistopoda aranea	Artibeus jamaicensis	Walker MJ, Dorrestein A, Camacho JJ, Meckler LA, Silas KA, Hiller T, Haelewaters D. A tripartite survey of hyperparasitic fungi associated with ectoparasitic flies on bats (Mammalia: Chiroptera) in a neotropical cloud forest in Panama. Parasite. 2018;25:19. https://doi.org/10.1051/parasite/2018017
Gloeandromyces nycteribiidarum	Panama	Trichobius yunkeri	Pteronotus parnelli	This paper
Gloeandromyces streblae	Mexico	Trichobius sp. nov.	Choeronycteris mexicana	This paper
Gloeandromyces streblae	Panama	Megistopoda aranea	Artibeus jamaicensis	Walker MJ, Dorrestein A, Camacho JJ, Meckler LA, Silas KA, Hiller T, Haelewaters D. A tripartite survey of hyperparasitic fungi associated with ectoparasitic flies on bats (Mammalia: Chiroptera) in a neotropical cloud forest in Panama. Parasite. 2018;25:19. https://doi.org/10.1051/parasite/2018017
Gloeandromyces streblae	Panama	Trichobius dugesioides	Trachops cirrhosus	Walker MJ, Dorrestein A, Camacho JJ, Meckler LA, Silas KA, Hiller T, Haelewaters D. A tripartite survey of hyperparasitic fungi associated with ectoparasitic flies on bats (Mammalia: Chiroptera) in a neotropical cloud forest in Panama. Parasite. 2018;25:19. https://doi.org/10.1051/parasite/2018017
Gloeandromyces streblae	Panama	Trichobius joblingi	Carollia castanea	This paper
Gloeandromyces streblae	Panama	Trichobius joblingi	Carollia perspicillata	Walker MJ, Dorrestein A, Camacho JJ, Meckler LA, Silas KA, Hiller T, Haelewaters D. A tripartite survey of hyperparasitic fungi associated with ectoparasitic flies on bats (Mammalia: Chiroptera) in a neotropical cloud forest in Panama. Parasite. 2018;25:19. https://doi.org/10.1051/parasite/2018017
Gloeandromyces streblae	Panama	Trichobius uniformis	Glossophaga soricina	This paper
Gloeandromyces streblae	Panama	Trichobius yunkeri	Pteronotus parnelli	This paper
Gloeandromyces streblae	Trinidad	Trichobius joblingi	Carollia perspicillata	This paper
Gloeandromyces streblae f. sigmomorphus [as G. sp. nov. 2 in Walker et al. 2018]	Panama	Trichobius joblingi	Carollia perspicillata	Walker MJ, Dorrestein A, Camacho JJ, Meckler LA, Silas KA, Hiller T, Haelewaters D. A tripartite survey of hyperparasitic fungi associated with ectoparasitic flies on bats (Mammalia: Chiroptera) in a neotropical cloud forest in Panama. Parasite. 2018;25:1
				Haelewaters D, Pfister DH. Morphological species of Gloeandromyces (Ascomycota, Laboulbeniales) evaluated using single-locus species delimitation methods. Fungal Syst. Evol. 2019;3:171184. https://doi.org/doi.org/10.3114/fuse.2020.05.13
Gloeandromyces pageanus f. alarum [as G. sp. nov. 1 in Walker et al. 2018]	Panama	Trichobius joblingi	Carollia brevicauda	Walker MJ, Dorrestein A, Camacho JJ, Meckler LA, Silas KA, Hiller T, Haelewaters D. A tripartite survey of hyperparasitic fungi associated with ectoparasitic flies on bats (Mammalia: Chiroptera) in a neotropical cloud forest in Panama. Parasite. 2018;25:19. https://doi.org/10.1051/parasite/2018017
				Haelewaters D, Pfister DH. Morphological species of Gloeandromyces (Ascomycota, Laboulbeniales) evaluated using single-locus species delimitation methods. Fungal Syst. Evol. 2019;3:171184. https://doi.org/doi.org/10.3114/fuse.2020.05.13
Gloeandromyces pageanus f. alarum [as G. sp. nov. 1 in Walker et al. 2018]	Panama	Trichobius joblingi	Carollia perspicillata	Walker MJ, Dorrestein A, Camacho JJ, Meckler LA, Silas KA, Hiller T, Haelewaters D. A tripartite survey of hyperparasitic fungi associated with ectoparasitic flies on bats (Mammalia: Chiroptera) in a neotropical cloud forest in Panama. Parasite. 2018;25:19. https://doi.org/10.1051/parasite/2018017
				Haelewaters D, Pfister DH. Morphological species of Gloeandromyces (Ascomycota, Laboulbeniales) evaluated using single-locus species delimitation methods. Fungal Syst. Evol. 2019;3:171184. https://doi.org/doi.org/10.3114/fuse.2020.05.13
Gloeandromyces pageanus f. pageanus	Panama	Trichobius dugesioides	Trachops cirrhosus	Walker MJ, Dorrestein A, Camacho JJ, Meckler LA, Silas KA, Hiller T, Haelewaters D. A tripartite survey of hyperparasitic fungi associated with ectoparasitic flies on bats (Mammalia: Chiroptera) in a neotropical cloud forest in Panama. Parasite. 2018;25:19. https://doi.org/10.1051/parasite/2018017
				Haelewaters D, Pfister DH. Morphological species of Gloeandromyces (Ascomycota, Laboulbeniales) evaluated using single-locus species delimitation methods. Fungal Syst. Evol. 2019;3:171184. https://doi.org/doi.org/10.3114/fuse.2020.05.13
Gloeandromyces pageanus f. polymorphus	Panama	Trichobius dugesioides	Trachops cirrhosus	Haelewaters D, Pfister DH. Morphological species of Gloeandromyces (Ascomycota, Laboulbeniales) evaluated using single-locus species delimitation methods. Fungal Syst. Evol. 2019;3:171184. https://doi.org/doi.org/10.3114/fuse.2020.05.13
Gloeandromyces pageanus f. polymorphus [as G. sp. nov. 1 in Walker et al. 2018]	Panama	Trichobius joblingi	Carollia perspicillata	Walker MJ, Dorrestein A, Camacho JJ, Meckler LA, Silas KA, Hiller T, Haelewaters D. A tripartite survey of hyperparasitic fungi associated with ectoparasitic flies on bats (Mammalia: Chiroptera) in a neotropical cloud forest in Panama. Parasite. 2018;25:19. https://doi.org/10.1051/parasite/2018017
				Haelewaters D, Pfister DH. Morphological species of Gloeandromyces (Ascomycota, Laboulbeniales) evaluated using single-locus species delimitation methods. Fungal Syst. Evol. 2019;3:171184. https://doi.org/doi.org/10.3114/fuse.2020.05.13
Gloeandromyces pageanus f. polymorphus [erroneously identified as G. nycteribiidarum in Haelewaters et al. 2015]	Trinidad	Trichobius joblingi	Carollia perspicillata	Haelewaters D, Gorczak M, Pfliegler WP, Tartally A, Tischer M, Wrzosek M, Pfister DH. Bringing Laboulbeniales into the 21st century: enhanced techniques for extraction and PCR amplification of DNA from minute ectoparasitic fungi. IMA Fungus. 2015;6:363-372. https://doi.org/10.5598/imafungus.2015.06.02.08
				Haelewaters D, Pfister DH. Morphological species of Gloeandromyces (Ascomycota, Laboulbeniales) evaluated using single-locus species delimitation methods. Fungal Syst. Evol. 2019;3:171184. https://doi.org/doi.org/10.3114/fuse.2020.05.13
Gloeandromyces sp.	Panama	Speiseria ambigua	Carollia perspicillata	Walker MJ, Dorrestein A, Camacho JJ, Meckler LA, Silas KA, Hiller T, Haelewaters D. A tripartite survey of hyperparasitic fungi associated with ectoparasitic flies on bats (Mammalia: Chiroptera) in a neotropical cloud forest in Panama. Parasite. 2018;25:1
Gloeandromyces streblae Thaxt.	Venezuela	Strebla wiedemanni [as S. vespertilionis]	Desmodus rotundus	Thaxter R. Contribution towards a monograph of the Laboulbeniaceae. Part V. Mem Am Acad Arts Sci. 1931;16:1-435.
Nycteromyces streblidinus	Costa Rica	Aspidoptera sp.	Chiroptera gen. & sp. indet.	Dogonniuck AE, Squires TJ, Weir A. Studies on Dimorphomyceteae: I. New species of Nycteromyces and Dimeromyces (Laboulbeniales) on bat flies (Streblidae). Mycologia. 2019;111:118-126. https://doi.org/10.1080/00275514.2018.1538279
Nycteromyces streblidinus	Costa Rica	Pterellipsis sp.	Chiroptera gen. & sp. indet.	Dogonniuck AE, Squires TJ, Weir A. Studies on Dimorphomyceteae: I. New species of Nycteromyces and Dimeromyces (Laboulbeniales) on bat flies (Streblidae). Mycologia. 2019;111:118-126. https://doi.org/10.1080/00275514.2018.1538279
Nycteromyces streblidinus	Costa Rica	Trichobius longipes	Phyllostomus hastatus	This paper
Nycteromyces streblidinus	Costa Rica	Trichobius sp.	Carollia sp.	Dogonniuck AE, Squires TJ, Weir A. Studies on Dimorphomyceteae: I. New species of Nycteromyces and Dimeromyces (Laboulbeniales) on bat flies (Streblidae). Mycologia. 2019;111:118-126. https://doi.org/10.1080/00275514.2018.1538279
Nycteromyces streblidinus	Costa Rica	Trichobius sp.	Phyllostomus discolor	Dogonniuck AE, Squires TJ, Weir A. Studies on Dimorphomyceteae: I. New species of Nycteromyces and Dimeromyces (Laboulbeniales) on bat flies (Streblidae). Mycologia. 2019;111:118-126. https://doi.org/10.1080/00275514.2018.1538279
Nycteromyces streblidinus	Costa Rica	Trichobius sp.	Tracheps sp.	Dogonniuck AE, Squires TJ, Weir A. Studies on Dimorphomyceteae: I. New species of Nycteromyces and Dimeromyces (Laboulbeniales) on bat flies (Streblidae). Mycologia. 2019;111:118-126. https://doi.org/10.1080/00275514.2018.1538279
Nycteromyces streblidinus	Costa Rica	Trichobius sp.	Chiroptera gen. & sp. indet.	Dogonniuck AE, Squires TJ, Weir A. Studies on Dimorphomyceteae: I. New species of Nycteromyces and Dimeromyces (Laboulbeniales) on bat flies (Streblidae). Mycologia. 2019;111:118-126. https://doi.org/10.1080/00275514.2018.1538279
Nycteromyces streblidinus	Costa Rica	Streblidae gen. & sp. indet.	Chiroptera gen. & sp. indet.	Dogonniuck AE, Squires TJ, Weir A. Studies on Dimorphomyceteae: I. New species of Nycteromyces and Dimeromyces (Laboulbeniales) on bat flies (Streblidae). Mycologia. 2019;111:118-126. https://doi.org/10.1080/00275514.2018.1538279
Nycteromyces streblidinus	Honduras	Speiseria ambigua	Carollia perspicillata	This paper
Nycteromyces streblidinus	Honduras	Trichobius joblingi	Desmodus rotundus	This paper
Nycteromyces streblidinus	Honduras	Trichobius joblingi	Sturnira lilium	This paper
Nycteromyces streblidinus	Honduras	Trichobius parasiticus	Desmodus rotundus	This paper
Nycteromyces streblidinus	Mexico	Trichobius galei	Natalus stramineus	This paper
Nycteromyces streblidinus	Panama	Megistopoda aranea	Artibeus jamaicensis	Walker MJ, Dorrestein A, Camacho JJ, Meckler LA, Silas KA, Hiller T, Haelewaters D. A tripartite survey of hyperparasitic fungi associated with ectoparasitic flies on bats (Mammalia: Chiroptera) in a neotropical cloud forest in Panama. Parasite. 2018;25:19. https://doi.org/10.1051/parasite/2018017
Nycteromyces streblidinus	Panama	Trichobius joblingi	Carollia brevicauda	Walker MJ, Dorrestein A, Camacho JJ, Meckler LA, Silas KA, Hiller T, Haelewaters D. A tripartite survey of hyperparasitic fungi associated with ectoparasitic flies on bats (Mammalia: Chiroptera) in a neotropical cloud forest in Panama. Parasite. 2018;25:19. https://doi.org/10.1051/parasite/2018017
Nycteromyces streblidinus	Panama	Trichobius joblingi	Carollia perspicillata	Walker MJ, Dorrestein A, Camacho JJ, Meckler LA, Silas KA, Hiller T, Haelewaters D. A tripartite survey of hyperparasitic fungi associated with ectoparasitic flies on bats (Mammalia: Chiroptera) in a neotropical cloud forest in Panama. Parasite. 2018;25:19. https://doi.org/10.1051/parasite/2018017
Nycteromyces streblidinus	Peru	Streblidae gen. & sp. indet.	Carollia castanea	Dogonniuck AE, Squires TJ, Weir A. Studies on Dimorphomyceteae: I. New species of Nycteromyces and Dimeromyces (Laboulbeniales) on bat flies (Streblidae). Mycologia. 2019;111:118-126. https://doi.org/10.1080/00275514.2018.1538279
Nycteromyces streblidinus Thaxt.	Venezuela	Strebla wiedemanni [as S. vespertilionis]	Desmodus rotundus	Thaxter R. New Laboulbeniales, chiefly dipterophilous American species. Proc Am Acad Arts Sci. 1917;52:649-721.
				Thaxter R. Contribution towards a monograph of the Laboulbeniaceae. Part III. Mem Am Acad Arts Sci. 1924;14:309-426.
Nycteromyces streblidinus "dog-leg form"	Costa Rica	Metelasmus sp.	Chiroptera gen. & sp. indet.	Dogonniuck AE, Squires TJ, Weir A. Studies on Dimorphomyceteae: I. New species of Nycteromyces and Dimeromyces (Laboulbeniales) on bat flies (Streblidae). Mycologia. 2019;111:118-126. https://doi.org/10.1080/00275514.2018.1538279
Nycteromyces streblidinus "dog-leg form"	Costa Rica	Trichobius sp.	Chiroptera gen. & sp. indet.	Dogonniuck AE, Squires TJ, Weir A. Studies on Dimorphomyceteae: I. New species of Nycteromyces and Dimeromyces (Laboulbeniales) on bat flies (Streblidae). Mycologia. 2019;111:118-126. https://doi.org/10.1080/00275514.2018.1538279
Nycteromyces streblidinus "dog-leg form"	Costa Rica	Streblidae gen. & sp. indet.	Chiroptera gen. & sp. indet.	Dogonniuck AE, Squires TJ, Weir A. Studies on Dimorphomyceteae: I. New species of Nycteromyces and Dimeromyces (Laboulbeniales) on bat flies (Streblidae). Mycologia. 2019;111:118-126. https://doi.org/10.1080/00275514.2018.1538279
Laboulbeniales gen. & sp. indet.	Brazil	Trichobius uniformis	Glossophaga soricina	Graciolli G, Coelho DC. Streblidae (Diptera, Hippoboscoidea) sobre morcegos filomídos (Chiroptera, Phyllostomidae) em cavernas do Distrito Federal Brasil. Rev Bras Zool. 2001;18:965-970.
Laboulbeniales gen. & sp. indet.	Brazil	Trichobius dugesii	Glossophaga soricina	Graciolli G, Coelho DC. Streblidae (Diptera, Hippoboscoidea) sobre morcegos filomídos (Chiroptera, Phyllostomidae) em cavernas do Distrito Federal Brasil. Rev Bras Zool. 2001;18:965-970.
Laboulbeniales gen. & sp. indet.	Brazil	Megistopoda proxima	Sturnira lilium	Bertola PB, Aires CC, Favorito SE, Graciolli G, Amaku M, Pinto-da-Rocha R. Bat flies (Diptera: Streblidae, Nycteribiidae) parasitic on bats (Mammalia: Chiroptera) at Parque Estadual da Cantareira, São Paulo, Brazil: parasitism rates and host-parasite associations. Mem Inst Oswaldo Cruz, Rio de Janeiro. 2005;100:25-32.
Laboulbeniales gen. & sp. indet.	Brazil	Anatrichobius passosi	Myotis ruber	Bertola PB, Aires CC, Favorito SE, Graciolli G, Amaku M, Pinto-da-Rocha R. Bat flies (Diptera: Streblidae, Nycteribiidae) parasitic on bats (Mammalia: Chiroptera) at Parque Estadual da Cantareira, São Paulo, Brazil: parasitism rates and host-parasite associations. Mem Inst Oswaldo Cruz, Rio de Janeiro. 2005;100:25-32.
Laboulbeniales gen. & sp. indet.	Brazil	Megistopoda aranea	Artibeus sp.	Bertola PB, Aires CC, Favorito SE, Graciolli G, Amaku M, Pinto-da-Rocha R. Bat flies (Diptera: Streblidae, Nycteribiidae) parasitic on bats (Mammalia: Chiroptera) at Parque Estadual da Cantareira, São Paulo, Brazil: parasitism rates and host-parasite associations. Mem Inst Oswaldo Cruz, Rio de Janeiro. 2005;100:25-32.
Laboulbeniales gen. & sp. indet.	Brazil	Exastinion clovisi	Anoura sp.	Bertola PB, Aires CC, Favorito SE, Graciolli G, Amaku M, Pinto-da-Rocha R. Bat flies (Diptera: Streblidae, Nycteribiidae) parasitic on bats (Mammalia: Chiroptera) at Parque Estadual da Cantareira, São Paulo, Brazil: parasitism rates and host-parasite associations. Mem Inst Oswaldo Cruz, Rio de Janeiro. 2005;100:25-32.
Laboulbeniales gen. & sp. indet.	Brazil	Paratrichobius longicrus	Artibeus lituratus	Bertola PB, Aires CC, Favorito SE, Graciolli G, Amaku M, Pinto-da-Rocha R. Bat flies (Diptera: Streblidae, Nycteribiidae) parasitic on bats (Mammalia: Chiroptera) at Parque Estadual da Cantareira, São Paulo, Brazil: parasitism rates and host-parasite associations. Mem Inst Oswaldo Cruz, Rio de Janeiro. 2005;100:25-32.
Laboulbeniales gen. & sp. indet.	Costa Rica	Speiseria ambigua	Carollia perspicillata	Fritz GN. Biology and ecology of bat flies (Diptera: Streblidae) on bats in the genus Carollia. J Med Entomol. 1983;20:1-10.
Laboulbeniales gen. & sp. indet.	Costa Rica	Strebla guajiro	Carollia perspicillata	Fritz GN. Biology and ecology of bat flies (Diptera: Streblidae) on bats in the genus Carollia. J Med Entomol. 1983;20:1-10.
Laboulbeniales gen. & sp. indet.	Costa Rica	Trichobius joblingi	Carollia perspicillata	Fritz GN. Biology and ecology of bat flies (Diptera: Streblidae) on bats in the genus Carollia. J Med Entomol. 1983;20:1-10.
