# Supplementary material for: On the Fly: Tritrophic Associations of Bats, Bat Flies, and Fungi
Source: J Fungi (Basel). 2020 Dec 12;6(4):361. doi: 10.3390/jof6040361 (PMC7770572; doi:10.3390/jof6040361)
Supplement: Supplementary file 1 [file jof-06-00361-s001.zip › Table S4 List of localities of the infected bat fly specimens .xlsx]

## Sheet: Sheet1
Country	Location	Coordinates	No. infected bat flies	Year(s) collected
Costa Rica	Santa Rosa	10.848183993671187, -85.69824216702374	3	2012
Honduras	El Paraiso Valley	15.054302256759176, -89.01449416921196	6	2006
Hungary	Edelény	48.29440510415236, 20.73951182635073	1	2012
Hungary	Felsőtárkány	47.984401988970006, 20.43583732196538	14	2012, 2014, 2015
Hungary	Manfa	46.159436843271344, 18.237718956141943	1	2012
Hungary	Miskolc	48.10472578676396, 20.62527931555493	1	2012
Hungary	Nagyharsany	45.852039090435504, 18.39285061235042	8	2009, 2012
Hungary	Szársomlyó	45.85719864934313, 18.414822099885928	2	1998
Mexico	Villa Victoria	19.436846629122556, -99.99434085557697	2	1995, 2000
Mexico	Caleta de Campos	18.08249018613057, -102.7522809339216	1	1994
Mexico	Aguililla	18.741291865504074, -102.7868182894162	1	1995
Mexico	San Antonia		3	2000
Mexico	Cerro Recreativo, Presa Pucuato, Cd. Hidalgo	19.646995528544412, -100.66946748235162	2	1994
Panama	Barro Colorado	9.161963896071503, -79.84264566469402	47	2013, 2014, 2015, 2017
Panama	Bohio	9.201035205165175, -79.83988068744624	18	2013, 2014, 2015
Panama	Cerro Chucanti, Camp Site	8.800096792871772, -78.45364656188389	2	2017
Panama	Cerro Chucanti, Helipad	8.789665102201793, -78.45346184469682	5	2017
Panama	Cerro Chucanti, Potrerito	8.791025704882182, -78.4510225735319	12	2017
Panama	Cerro Chucanti, Waterfall	8.786601517093418, -78.45084403120232	11	2017
Panama	Chicha	9.195324628714312, -79.86252034370499	3	2014
Panama	Coiba	7.437827029351346, -81.76232302968258	48	2015
Panama	El Giral	9.245528073504602, -79.69265697899935	31	2014, 2015
Panama	Frijoles	9.174420410952814, -79.79963881926913	28	2013, 2014, 2016, 2017
Panama	Juan Grande	9.138912361525065, -79.73135589669171	1	2016
Panama	Ocelot Pond	9.13085691389934, -79.71545042766613	1	2016
Panama	Pena Blanca	9.14889809252246, -79.9000858664329	16	2015, 2016, 2017
Panama	Gamboa	9.121281369587598, -79.70228082843046	10	2015, 2016, 2017
Panama	Tres Almendras	9.200910554123537, -79.84982837438632	17	2014, 2015, 2017
Peru	-		3	2018
Romania	Betfia	46.97331166875574, 22.014584490128936	5	2015
Romania	Cheile Turzii	46.56254394795029, 23.68910439135762	4	2015
Romania	Gura Dobrogei	44.480692132167434, 28.5243701712557	3	2015
Romania	Tulcea	45.17646518501076, 28.790321768194744	6	2015
Trinidad	Tamana	10.46722329492674, -61.201918114580714	11	2014
